# Supplementary material for: Divergent Immune Responses to Minor Bovine Mastitis-Causing Pathogens
Source: Vet Sci. 2024 Jun 7;11(6):262. doi: 10.3390/vetsci11060262 (PMC11209595; doi:10.3390/vetsci11060262)
Supplement: Supplementary file 1 [file vetsci-11-00262-s001.zip]

Archive with 1 entries (1 files):
- vetsci-2990942-supplementary.pdf
